# Supplementary material for: PAPPI: Personalized analysis of plantar pressure images using statistical modelling and parametric mapping
Source: PLoS One. 2020 Feb 27;15(2):e0229685. doi: 10.1371/journal.pone.0229685 (PMC7046232; doi:10.1371/journal.pone.0229685)
Supplement: S2 File — The source code for PAPPI is provided in MATLAB format along with a readme file describing how it can be used. (ZIP) [file pone.0229685.s002.zip]

Archive with 41 entries (40 files):
- PAPPI/align_images.m
- PAPPI/build_models.m
- PAPPI/compare_and_test.m
- PAPPI/load_cad_walk_data.m
- PAPPI/make_template.m
- PAPPI/predict_peak_pressures.m
- PAPPI/README.pdf
- PAPPI/data/
- PAPPI/examples/test_PAPPI.m
- PAPPI/helper_functions/calc_FWHM.m
- PAPPI/helper_functions/cop_vop.m
- PAPPI/helper_functions/demons_register.m
- PAPPI/helper_functions/dynamic_time_warping.m
- PAPPI/helper_functions/ec_F.m
- PAPPI/helper_functions/ec_t.m
- PAPPI/helper_functions/ec_z.m
- PAPPI/helper_functions/fit_linear_model.m
- PAPPI/helper_functions/get_foot_system.m
- PAPPI/helper_functions/intrasubject_avg_img.m
- PAPPI/helper_functions/invert_disp_field.m
- PAPPI/helper_functions/linear_register2.m
- PAPPI/helper_functions/load_nifti_set.m
- PAPPI/helper_functions/make_unbiased_mean_sb.m
- PAPPI/helper_functions/my_bwlabeln.m
- PAPPI/helper_functions/my_bwperim.m
- PAPPI/helper_functions/my_curve_intersect.m
- PAPPI/helper_functions/my_img_warp_inv.m
- PAPPI/helper_functions/my_img_warp.m
- PAPPI/helper_functions/pairwise_deform_register.m
- PAPPI/helper_functions/predict_img.m
- PAPPI/helper_functions/resels_2D.m
- PAPPI/helper_functions/resels_3D.m
- PAPPI/helper_functions/RFT_Cluster.m
- PAPPI/helper_functions/RFT.m
- PAPPI/helper_functions/sanitize_image_set.m
- PAPPI/helper_functions/scalar_img_register.m
- PAPPI/helper_functions/scalarize_foot_pressure_img.m
- PAPPI/helper_functions/spatiotemporal_register.m
- PAPPI/helper_functions/threshold_scan.m
- PAPPI/helper_functions/time_warp_cont.m
- PAPPI/helper_functions/tree_mean_unbias.m
