# Supplementary material for: PAPPI: Personalized analysis of plantar pressure images using statistical modelling and parametric mapping
Source: PLoS One. 2020 Feb 27;15(2):e0229685. doi: 10.1371/journal.pone.0229685 (PMC7046232; doi:10.1371/journal.pone.0229685)
Supplement: S2 File — The source code for PAPPI is provided in MATLAB format along with a readme file describing how it can be used. (ZIP) [file pone.0229685.s002.zip › PAPPI/make_template.m]

function template_image = make_template(image_set)
% function template_image = make_template(image_set)
%
% Generate a template peak pressure image by averaging the given
% peak pressure images in terms foot size, foot shape, and the peak
% pressures themselves.
%
% Inputs:
%    -image_set: An Nx1 cell array containing the peak pressure
%                images from which the template will be made.
%
% Outputs:
%    - template_image: The population average image that will serve
%                      as a template for future modelling and
%                      analysis. 
%
% Written by Brian Booth <brian.booth@uantwerpen.be>
%

  if ~exist('tree_mean_unbias'),
      p = mfilename('fullpath');
      [dir,~,~] = fileparts(p);
      addpath([dir, filesep, 'helper_functions']);
  end

  [template_image, ~] = tree_mean_unbias(image_set);
  
