# Supplementary material for: PAPPI: Personalized analysis of plantar pressure images using statistical modelling and parametric mapping
Source: PLoS One. 2020 Feb 27;15(2):e0229685. doi: 10.1371/journal.pone.0229685 (PMC7046232; doi:10.1371/journal.pone.0229685)
Supplement: S2 File — The source code for PAPPI is provided in MATLAB format along with a readme file describing how it can be used. (ZIP) [file pone.0229685.s002.zip › PAPPI/helper_functions/invert_disp_field.m]

function invD = invert_disp_field(D)
% function invD = invert_disp_field(D)
%
% Invert a deformation field using the approach in
%
%     M. Chen, W. Lu, Q. Chen, K. J Ruchala, and G. H Olivera. 
%     A simple fixed-point approach to invert a deformation 
%     field. Medical Physics, 35:81, 2008.
%
% Arguments:
%      D - The defornation field to invert
%
% Returns:
%      invD - The inverted deformation field
%
% Written by Brian Booth <Brian.Booth@uantwerpen.be>, January 11, 2016
%
  
  imSz = size(D);
  invD = zeros(size(D));

  if numel(imSz) == 3,
    [yy xx] = meshgrid(1:imSz(2), 1:imSz(1));
  else
    [yy xx zz] = meshgrid(1:imSz(2), 1:imSz(1), 1:imSz(3));
  end;
    
  N = 400;
  tau = cumprod(imSz)*0.5;
  tau = tau(end);
  err = zeros(N,1);
  
  for i = 1:N,
    oldID = invD;
    if numel(imSz) > 3,
      tmpX = xx + invD(:, :, :, 1);
      tmpY = yy + invD(:, :, :, 2);
    else
      tmpX = xx + invD(:, :, 1);
      tmpY = yy + invD(:, :, 2);
    end;

    tmpX(tmpX < 1) = 1; % This should not be necessary!
    tmpX(tmpX > imSz(1)) = imSz(1);
    tmpY(tmpY < 1) = 1;
    tmpY(tmpY > imSz(2)) = imSz(2);
        
    if numel(imSz) > 3,
      tmpZ = zz + invD(:, :, :, 3);
      
      tmpZ(tmpZ < 1) = 1;
      tmpZ(tmpZ > imSz(3)) = imSz(3);

      invD(:,:,:,1) = -interp3(yy, xx, zz, D(:,:,:,1), tmpY, tmpX, tmpZ);
      invD(:,:,:,2) = -interp3(yy, xx, zz, D(:,:,:,2), tmpY, tmpX, tmpZ);
      invD(:,:,:,3) = -interp3(yy, xx, zz, D(:,:,:,3), tmpY, tmpX, tmpZ);
    else
      invD(:,:,1) = -interp2(yy, xx, D(:,:,1), tmpY, tmpX);
      invD(:,:,2) = -interp2(yy, xx, D(:,:,2), tmpY, tmpX);
    end;
    
    if sum(abs(oldID(:) - invD(:))) < tau,
      break;
    end;
    
    err(i) = sum(abs(oldID(:) - invD(:)));      
    %err(i)
    %n1 = sqrt(sum((oldID).^2, 4));
    %view_nii(make_nii(n1));
    %drawnow;
    %pause;
    
  end;
  
  % if i == N,
  %   disp([sum(abs(oldID(:) - invD(:))), tau]);
  %   disp('Inversion of deformation field failed!');
  %   figure;
  %   plot(err);
  % end;
  
