# Supplementary material for: PAPPI: Personalized analysis of plantar pressure images using statistical modelling and parametric mapping
Source: PLoS One. 2020 Feb 27;15(2):e0229685. doi: 10.1371/journal.pone.0229685 (PMC7046232; doi:10.1371/journal.pone.0229685)
Supplement: S2 File — The source code for PAPPI is provided in MATLAB format along with a readme file describing how it can be used. (ZIP) [file pone.0229685.s002.zip › PAPPI/helper_functions/my_bwperim.m]

function c_pts = my_bwperim(seg)
    
    row_im = diff(seg);
    col_im = diff(seg');
    
    [r1, c1] = find(row_im == 1);
    r1 = r1+1;
    [r2, c2] = find(row_im == -1);
    
    [c3, r3] = find(col_im == 1);
    c3 = c3+1;
    [c4, r4] = find(col_im == -1);
    
    RR = [r1; r2; r3; r4];
    CC = [c1; c2; c3; c4];
    idx = sub2ind(size(seg), RR, CC);
    
    c_pts = zeros(size(seg));
    c_pts(idx) = 1;
    
