# Supplementary material for: PAPPI: Personalized analysis of plantar pressure images using statistical modelling and parametric mapping
Source: PLoS One. 2020 Feb 27;15(2):e0229685. doi: 10.1371/journal.pone.0229685 (PMC7046232; doi:10.1371/journal.pone.0229685)
Supplement: S2 File — The source code for PAPPI is provided in MATLAB format along with a readme file describing how it can be used. (ZIP) [file pone.0229685.s002.zip › PAPPI/helper_functions/threshold_scan.m]

function maskIM = threshold_scan(img)
% function maskIM = threshold_scan(img)
%
% Threshold the given plantar pressure image to get a segmentation
% of the footstep.
%
% Arguments:
%      img - The 2D+time plantar pressure image
%     
% Returns:
%      maskIM - A 2D+time binary segmentation of the foot.
%
% Written by Brian Booth <brian.booth@uantwerpen.be>, July 12, 2016
%


    %img = img ./ max(img(:));
    t = 0.02 * max(img(:));
    maskIM = img > t;
